# Supplementary material for: Genome analysis provides insight into hyper-virulence of Streptococcus suis LSM178, a human strain with a novel sequence type 1005
Source: Sci Rep. 2021 Dec 14;11:23919. doi: 10.1038/s41598-021-03370-0 (PMC8671398; doi:10.1038/s41598-021-03370-0)
Supplement: Supplementary file 9 — Supplementary Information 9. [file 41598_2021_3370_MOESM9_ESM.xls]

## Sheet: Suplementary Table 1
	TA modules
	Toxin (family)	Antitoxin (family)
1	04815 (MNT-like)	04820 (Xre-like)
2	04885 (-)	04880 (Xre-like)
3	05185 (relE-like)	05180 (RHH-like)
4	05185 (-)	05190 (-)
5	06380 (relE-like)	06385 (RHH-like)
6	07105 (relE-like)	07110 (RHH-like)
7	09375 (hicA)	09370 (hicB)
8	09625 (COG2856-like)	09620 (Xre-like)
9	09760 (relE-like)	09765 (PHD-like)
10	09775 (relE-like)	09780 (RHH-like)
(-), the family is not identified.

## Sheet: Suplementary Table 2
Strain	Accssion number	IdeSsuis	GdpP	STK	SsTGase	HepIII	Ssads	NisK	NisR	Ssa	PepD	IgaP	PgdA	DltA	NeuB	Cps2C	Fbps	Epf	Mrp	Mrp2	Mrp1	Enolase	Sly	GAPDH	ApuA	GlnA	Cps2E	Cps2F	Sadp	ArcB	SsnA nuclease	SspA	SrtA	OFS	LuxS	Hyla	Dpr	Htps	Trag	VirA	cdd	guaA	guaB	manN	Permease_multidrug_transporter	Permease_amino_acid_transporter	glnH	Sao	scrB
LSM178	CP047248	1	1	1	1	1	1	1	1	1	1	1	1	1	1	1	1	1	1	1	1	1	1	1	1	1	1	1	1	1	1	1	1	1	1	1	1	1	1	1	1	1	1	1	1	1	1	1	1
ISU2812	CP017092.1	0	1	1	1	0	1	0	0	1	1	1	1	1	0	0	1	1	1	1	1	1	1	1	1	1	0	0	1	1	1	1	1	1	1	0	1	1	0	1	1	1	1	1	1	1	1	1	1
HA0609	CP024126.1	1	1	1	1	1	1	0	0	1	1	1	1	1	1	1	1	0	1	1	1	1	0	1	1	1	1	1	1	1	1	1	1	1	1	1	1	1	1	1	1	1	1	1	0	1	1	1	1
HN105	CP029398.1	1	1	1	1	0	1	0	0	1	1	1	1	1	0	1	1	0	1	1	1	1	0	1	1	1	0	0	1	1	1	1	1	0	1	0	1	1	1	0	1	1	1	1	0	1	1	0	1
A7	CP002570.1	1	1	1	1	1	1	0	0	1	1	1	1	1	1	1	1	1	1	1	1	1	1	1	1	1	1	1	1	1	1	1	1	1	1	1	1	1	0	1	1	1	1	1	1	1	1	1	1
HA1003	CP030125.1	1	1	1	1	0	1	0	0	1	1	1	1	0	0	1	1	0	1	1	1	1	0	1	1	1	0	0	1	1	1	1	1	0	1	0	1	1	0	0	1	1	1	1	0	1	1	0	1
ST3	CP002633.1	1	1	1	1	1	1	0	0	1	1	1	1	1	0	1	1	0	1	1	1	1	0	1	1	1	0	0	1	1	1	1	1	1	1	1	1	1	0	1	1	1	1	1	0	1	1	1	1
GD-0088	LR738723.1	0	1	1	1	1	1	0	0	1	1	1	1	1	0	1	1	0	1	1	1	1	1	1	1	1	0	0	1	1	1	1	1	1	1	1	1	1	1	1	1	1	1	1	0	1	1	1	1
6407	CP008921.1	1	1	1	1	1	1	0	0	1	1	1	1	1	0	1	1	1	1	1	1	1	1	1	1	1	0	0	1	1	1	1	1	1	1	1	1	1	1	0	1	1	1	1	0	1	1	1	1
GD-0001	LR738720.1	1	1	1	1	1	1	0	0	1	1	1	1	1	1	1	1	1	0	0	0	1	1	1	1	1	1	1	1	1	1	1	1	1	1	1	1	1	1	1	1	1	1	1	0	1	1	1	1
INT-01	CP041994.1	1	1	1	1	1	1	0	0	1	1	1	1	1	0	1	1	0	1	1	1	1	0	1	1	1	0	0	1	1	1	1	1	1	1	1	1	1	0	1	1	1	1	1	0	1	1	1	1
CS100322	CP024050.1	1	1	1	1	1	1	0	0	1	1	1	1	1	1	1	1	1	1	1	1	1	1	1	1	1	1	1	1	1	1	1	1	1	1	1	1	1	1	1	1	1	1	1	1	1	1	1	1
D12	CP002644.1	1	1	1	1	0	1	0	0	0	1	1	1	1	0	1	1	0	0	0	0	1	0	1	1	1	0	0	1	1	1	1	1	1	1	0	1	1	1	0	1	1	1	1	0	1	1	1	1
ZY05719	CP007497.1	1	1	1	1	1	1	1	1	1	1	1	1	1	1	1	1	1	1	1	1	1	1	1	1	1	1	1	1	1	1	1	1	1	1	1	1	1	1	1	1	1	1	1	1	1	1	1	1
98HAH33	CP000408.1	1	1	1	1	1	1	1	1	1	1	1	1	1	1	1	1	1	1	1	1	1	1	1	1	1	1	1	1	1	1	1	1	1	1	1	1	1	1	1	1	1	1	1	1	1	1	1	1
JS14	CP002465.1	1	1	1	1	1	1	0	0	1	1	1	1	1	1	1	1	1	1	1	1	1	1	1	1	1	1	0	1	1	1	1	1	1	1	1	1	1	1	1	1	1	1	1	1	1	1	1	1
P1/7	AM946016.1	1	1	1	1	1	1	0	0	1	1	1	1	1	1	1	1	1	1	1	1	1	1	1	1	1	1	1	1	1	1	1	1	1	1	1	1	1	0	1	1	1	1	1	1	1	1	1	1
S10	LR738721.1	1	1	1	1	1	1	0	0	1	1	1	1	1	1	1	1	1	1	1	1	1	1	1	1	1	1	1	1	1	1	1	1	1	1	1	1	1	0	1	1	1	1	1	1	1	1	1	1
D9	CP002641.1	1	1	1	1	1	1	0	0	1	1	1	1	1	0	1	1	0	1	1	1	1	0	1	1	1	0	0	1	1	1	1	1	1	1	1	1	1	1	1	1	1	1	1	0	1	1	1	1
TL13	CP003993.1	1	1	1	1	0	1	0	0	1	1	1	1	1	1	0	1	0	0	0	0	1	0	1	1	1	0	0	1	1	1	1	1	1	1	0	1	1	0	0	1	1	1	1	0	1	1	1	1
61	CP017666.1	1	1	1	1	0	1	0	0	0	1	1	1	0	0	1	1	0	1	1	1	1	0	1	1	1	0	0	0	1	1	1	1	0	1	0	1	1	0	0	1	1	1	1	0	1	1	0	1
WUSS351	CP039462.1	1	1	1	1	0	1	0	0	1	1	1	1	0	0	1	1	0	1	1	1	1	0	1	1	1	0	0	1	1	1	1	1	0	1	0	1	1	1	0	1	1	1	1	1	1	1	0	1
SH0104	CP025419.1	1	1	1	1	1	1	0	0	1	1	1	1	1	1	1	1	0	1	1	1	1	0	1	1	1	1	1	1	1	1	1	1	1	1	1	1	1	0	1	1	1	1	1	0	1	1	1	1
90-1330	CP012731.1	1	1	1	1	1	1	0	0	1	1	1	1	1	1	1	1	0	1	1	1	1	0	1	1	1	1	1	1	1	1	1	1	1	1	1	1	1	1	1	1	1	1	1	0	1	1	1	1
SC84	FM252031.1	1	1	1	1	1	1	1	1	1	1	1	1	1	1	1	1	1	1	1	1	1	1	1	1	1	1	1	1	1	1	1	1	1	1	1	1	1	1	1	1	1	1	1	1	1	1	1	1
05HAS68	CP002007.2	1	1	1	1	1	1	0	0	1	1	1	1	1	1	1	1	0	1	1	1	1	0	1	1	1	1	1	1	1	1	1	1	1	1	1	1	1	0	1	1	1	1	1	0	1	1	1	1
NSUI060	CP012911.1	1	1	1	1	1	1	0	0	1	1	1	1	1	1	1	1	0	1	1	1	1	0	1	1	1	1	1	1	1	1	1	1	1	1	1	1	1	1	1	1	1	1	1	0	1	1	1	1
BM407	FM252032.1	1	1	1	1	1	1	1	1	1	1	1	1	1	1	1	1	1	1	1	1	1	1	1	1	1	1	1	1	1	1	1	1	1	1	1	1	1	1	1	1	1	1	1	1	1	1	1	1
NSUI002	CP011419.1	1	1	1	1	1	1	0	0	1	1	1	1	1	1	1	1	0	1	1	1	1	0	1	1	1	1	1	1	1	1	1	1	1	1	1	1	1	1	1	1	1	1	1	0	1	1	1	1
GZ1	CP000837.1	1	1	1	1	1	1	0	0	1	1	1	1	1	1	1	1	1	1	1	1	1	1	1	1	1	1	1	1	1	1	1	1	1	1	1	1	1	0	1	1	1	1	1	1	1	1	1	1
05ZYH33	CP000407.1	1	1	1	1	1	1	1	1	1	1	1	1	1	1	1	1	1	1	1	1	1	1	1	1	1	1	1	1	1	1	1	1	1	1	1	1	1	1	1	1	1	1	1	1	1	1	1	1
DN13	CP015557.1	1	1	1	1	1	1	0	0	1	1	1	1	1	0	1	1	0	0	0	0	1	0	1	1	1	0	0	1	1	1	1	1	1	1	1	1	1	1	0	1	1	1	1	0	1	1	1	1
CZ130302	CP024974.1	0	1	1	1	0	1	0	0	0	1	0	1	1	0	1	1	1	0	0	0	1	0	1	1	1	0	0	0	1	1	1	1	0	1	0	1	1	1	1	1	1	1	1	1	1	1	1	1
NCTC10237	LR594043.1	1	1	1	1	1	1	0	0	1	1	1	1	1	1	1	1	0	0	0	0	1	1	1	1	1	1	0	1	1	1	1	1	1	1	1	1	1	0	1	1	1	1	1	0	1	1	1	1
SS2-1	CP018908.1	1	1	1	1	1	1	1	1	1	1	1	1	1	1	1	1	1	1	1	1	1	1	1	1	1	1	1	1	1	1	1	1	1	1	1	1	1	1	1	1	1	1	1	1	1	1	1	1
1081	CP017667.1	1	1	1	1	0	1	0	0	0	1	1	1	0	0	1	1	0	1	1	1	1	0	1	1	1	0	0	0	1	1	1	1	0	1	0	1	1	0	0	1	1	1	1	0	1	1	0	1
SRD478	CP017088.1	1	1	1	1	1	1	0	0	1	1	1	1	1	0	0	1	1	1	1	1	1	1	1	1	1	0	0	1	1	1	1	1	1	1	1	1	1	1	0	1	1	1	1	0	1	1	1	1
861160	LR738722.1	1	1	1	1	1	1	0	0	1	1	1	1	1	1	1	1	1	0	0	0	1	1	1	1	1	1	1	1	1	1	1	1	1	1	1	1	1	1	1	1	1	1	1	0	1	1	1	1
T15	CP006246.1	1	1	1	1	1	1	0	0	1	1	1	1	1	1	1	1	0	1	1	1	1	1	1	1	1	1	1	1	1	1	1	1	1	1	1	1	1	1	1	1	1	1	1	1	1	1	1	1
ST1	CP002651.1	1	1	1	1	1	1	0	0	1	1	1	1	1	1	1	1	0	0	0	0	1	1	1	1	1	1	0	1	1	1	1	1	1	1	1	1	1	0	1	1	1	1	1	0	1	1	1	1
LS9N	LT671674.1	1	1	1	1	0	1	0	0	0	0	1	1	1	0	1	1	1	0	0	0	1	0	1	1	1	0	0	0	1	0	1	1	0	1	0	1	1	1	1	1	1	1	1	0	1	1	1	1
YB51	CP006645.1	1	1	1	1	1	1	0	0	1	1	1	1	1	0	1	1	0	1	1	1	1	0	1	1	1	0	0	1	1	1	1	1	1	1	1	1	1	0	1	1	1	1	1	0	1	1	1	1
HN136	CP025095.1	1	1	1	1	0	1	0	0	0	1	1	1	1	0	1	1	1	1	1	1	1	0	1	1	1	0	0	0	1	0	1	1	0	1	0	1	1	1	1	1	1	1	1	0	1	1	1	1
SC19	CP020863.1	1	1	1	1	1	1	1	1	1	1	1	1	1	1	1	1	1	1	1	1	1	1	1	1	1	1	1	1	1	1	1	1	1	1	1	1	1	1	1	1	1	1	1	1	1	1	1	1
LSM102	CP016175.1	1	1	1	1	1	1	1	1	1	1	1	1	1	1	1	1	1	1	1	1	1	1	1	1	1	1	1	1	1	1	1	1	1	1	1	1	1	1	1	1	1	1	1	1	1	1	1	1
NCTC10234	LS483418.1	1	1	1	1	1	1	0	0	1	1	1	1	1	1	1	1	1	1	1	1	1	1	1	1	1	1	1	1	1	1	1	1	1	1	1	1	1	0	1	1	1	1	1	1	1	1	1	1
S735	CP003736.1	1	1	1	1	1	1	0	0	1	1	1	1	1	1	1	1	1	1	1	1	1	1	1	1	1	1	1	1	1	1	1	1	1	1	1	1	1	0	1	1	1	1	1	1	1	1	1	1
GZ0565	CP017142.1	1	1	1	1	1	1	0	0	1	1	1	1	1	0	1	1	0	0	0	0	1	0	1	1	1	0	0	1	1	1	1	1	1	1	1	1	1	1	0	1	1	1	1	0	1	1	1	1
AH681	CP025043.1	1	1	1	1	0	1	0	0	0	0	1	1	1	0	1	1	1	1	1	1	1	0	1	1	1	0	0	0	1	1	1	1	0	1	0	1	1	1	1	1	1	1	1	0	1	1	1	1
SS12	CP002640.1	1	1	1	1	1	1	0	0	1	1	1	1	1	1	1	1	1	1	1	1	1	1	1	1	1	1	1	1	1	1	1	1	1	1	1	1	1	1	1	1	1	1	1	1	1	1	1	1
SC070731	CP003922.1	1	1	1	1	1	1	0	0	1	1	1	1	1	1	1	1	1	1	1	1	1	1	1	1	1	1	1	1	1	1	1	1	1	1	1	1	1	1	1	1	1	1	1	1	1	1	1	1
9401240	LR738724.1	1	1	1	1	0	1	0	0	1	1	1	1	0	0	1	1	0	1	1	1	1	0	1	1	1	0	0	0	1	1	1	1	0	1	0	1	1	1	0	1	1	1	1	0	1	1	0	1
SH1510	CP030124.1	1	1	1	1	0	1	0	0	1	1	1	1	1	0	1	1	1	1	1	1	1	1	1	1	1	0	0	1	1	1	1	1	1	1	0	1	1	1	1	1	1	1	1	1	1	1	1	1
[truncated: 49 more columns]

## Sheet: Suplementary Table 3
Strain	Assembly	Genome type	Genome Size（Mbp）	GC%	CDS
AH681	GCA_002812525.1	Complete	2.4	41.5	2136
LS9N	GCA_900143575.1	Complete	2.56	41.4	2252
CZ130302	GCA_002803825.1	Complete	2.54	41.2	2263
HN136	GCA_002831545.1	Complete	2.72	41.2	2463
WUSS351	GCA_004843685.1	Complete	2.28	41.4	2048
HN105	GCA_003144175.1	Complete	2.22	41.32	2006
61	GCA_003285225.1	Complete	2.14	41.5	1866
1081	GCA_003285245.1	Complete	2.23	41.5	1987
9401240	GCA_902702775.1	Complete	2.19	41.4	1977
HA1003	GCA_003352205.1	Complete	2.23	41.4	2041
DN13	GCA_001640765.1	Complete	2.14	41.3	1926
GZ0565	GCA_001721625.1	Complete	2.13	41.3	1933
D12	GCA_000231905.1	Complete	2.18	41.3	1966
TL13	GCA_000390245.1	Complete	2.04	41.3	1851
SRD478	GCA_002285535.1	Complete	2.07	41.2	1857
NCTC10237	GCA_901543625.1	Complete	2.07	41.4	1872
ST1	GCA_000231925.1	Complete	2.03	41.4	1805
ISU2812	GCA_002285735.1	Complete	2.58	41.19	2212
SH1510	GCA_003352225.1	Complete	2.21	41	1971
D9	GCA_000231885.1	Complete	2.18	41	1910
NSUI060	GCA_001572685.1	Complete	2.3	41.09	2132
ST3	GCA_000204625.1	Complete	2.03	41.3	1824
INT-01	GCA_007724845.1	Complete	2.09	41.3	1929
YB51	GCA_000471985.1	Complete	2.04	41.3	1836
05HAS68	GCA_000168355.3	Complete	2.18	41.2	1990
HA0609	GCA_002736265.1	Complete	2.25	41.1	2067
NSUI002	GCA_001272635.1	Complete	2.26	41.1	2110
SH0104	GCA_003288175.1	Complete	2.24	41.2	2080
90-1330	GCA_001610935.1	Complete	2.15	41.1	1981
6407	GCA_000732355.1	Complete	2.29	41	2107
T15	GCA_000494895.1	Complete	2.24	41	2060
GD-0088	GCA_902702765.1	Complete	2.29	41.2	2081
861160	GCA_902702745.1	Complete	2.14	41.1	1941
GD-0001	GCA_902702785.1	Complete	2.12	41.2	1925
GZ1	GCA_000018185.1	Complete	2.04	41.4	1816
LSM178	GCA_014874555.1	Complete	2.12	41.2	1960
NCTC10234	GCA_900475585.1	Complete	1.98	41.4	1799
S735	GCA_000294495.1	Complete	1.98	41.4	1786
BM407	GCA_000026745.1	Complete	2.17	41.05	1993
LSM102	GCA_002189695.1	Complete	2.07	41.2	1897
SS12	GCA_000231865.1	Complete	2.1	41.2	1943
S10	GCA_902702755.1	Complete	2.04	41.3	1894
05ZYH33	GCA_000014305.1	Complete	2.1	41.1	2186
98HAH33	GCA_000014325.1	Complete	2.1	41.1	2189
SC84	GCA_000026725.1	Complete	2.1	41.1	1930
SS2-1	GCA_001936415.1	Complete	2.09	41.1	1929
ZY05719	GCA_000993745.1	Complete	2.09	41.1	1923
SC19	GCA_002111405.1	Complete	2.1	41.1	1921
A7	GCA_000233575.1	Complete	2.04	41.2	1842
JS14	GCA_000186405.1	Complete	2.14	41.2	1923
SC070731	GCA_000344765.1	Complete	2.14	41.2	1949
CS100322	GCA_002688665.1	Complete	2.14	41.2	1946
P1/7	GCA_000091905.1	Complete	2.01	41.3	1845
